# Supplementary material for: Norovirus transmission dynamics: a modelling review
Source: Epidemiol Infect. 2017 Dec 22;146(2):147–58. doi: 10.1017/S0950268817002692 (PMC5851036; doi:10.1017/S0950268817002692)
Supplement: Supplementary file 1 [file S0950268817002692sup001.txt]

\documentclass[titlepage]{article}
\usepackage{array,amsmath,amssymb,mathtools,graphicx,rotating,caption,mdframed,color,appendix,xcolor,colortbl,lineno}

\usepackage[color=lightgray]{todonotes}

\usepackage{float,rotfloat,subfig,longtable,authblk,placeins,url,tabu,enumitem,pdflscape,ragged2e}

\usepackage[in]{fullpage}


\usepackage{setspace} 
\doublespacing

\makeindex
\title{Norovirus transmission dynamics: a modelling review\\Supplementary Material}
\author{K. A. M. Gaythorpe\thanks{University of Cambridge}, C. L. Trotter$^1$,   B. Lopman \thanks{Emory University},  M. Steele$^2$, A. J. K. Conlan$^1$}

\DeclareGraphicsExtensions{.pdf,.png,.jpg,.tif}

\linenumbers
\begin{document}

\maketitle

\section{Search methods}
\renewcommand{\thefigure}{S\arabic{figure}}

	\textcolor{red}{We conducted both a string search in google scholar, reference tracing and a search of the database PubMed.
	The PubMed search criterion are shown below and the results were organised as shown in figure \ref{fig:flowchartPubMed}.}
	\begin{verbatim}
	("norovirus"[MeSH Terms] OR "norovirus"[All Fields]) OR Norwalk}[All Fields] AND ("models,
    theoretical"[MeSH Terms] OR ("models"[All Fields] AND "theoretical"[All Fields]) OR 
    "theoretical models"[All Fields] OR ("mathematical"[All Fields] AND "modelling"[All 
    Fields]) OR ("mathematical"[All Fields] AND "modeling"[All Fields]) OR
    "mathematical modelling"[All Fields]) OR (("transmission"[Subheading] OR 
    "transmission"[All Fields])  AND ("Dynamics"[Journal] OR "dynamics"[All Fields]) AND 
    {R0[All Fields]) OR ("basic reproduction number"[MeSH Terms] OR ("basic"[All Fields] 
    AND "reproduction"[All Fields] AND "number"[All Fields]) OR "basic reproduction   
    number"[All Fields] OR "basic reproductive number"[All Fields]) 
	\end{verbatim}
	
	\begin{figure}[h]
		\centering
		\includegraphics[scale=0.5]{Gaythorpe_searchflow_revised}
		\caption{Flowchart of literature search conducted in PubMed, additional results were found through Google Scholar and reference tracing.} \label{fig:flowchartPubMed}
	\end{figure}

\FloatBarrier
\bibliographystyle{IEEEtran}
\bibliography{ModelReviewBibliography}
\end{document}
